# Supplementary material for: Laccase-Mediator System Using a Natural Mediator as a Whitening Agent for the Decolorization of Melanin
Source: Polymers (Basel). 2021 Oct 25;13(21):3671. doi: 10.3390/polym13213671 (PMC8587086; doi:10.3390/polym13213671)
Supplement: Supplementary file 1 [file polymers-13-03671-s001.zip]

Archive with 1 entries (1 files):
- polymers-1431627-supplementary.pdf
